# Supplementary material for: When Standards Meet Reality: An Inverted PORTEC-3 Protocol for High-Risk Endometrial Cancer in Resource-Limited Settings
Source: Cancers (Basel). 2026 Jan 28;18(3):415. doi: 10.3390/cancers18030415 (PMC12896600; doi:10.3390/cancers18030415)
Supplement: Supplementary file 1 [file cancers-18-00415-s001.zip]

Archive with 1 entries (1 files):
- cancers-4072329-supplementary.pdf
